# Supplementary material for: HIT-6 and EQ-5D-5L in patients with migraine: assessment of common latent constructs and development of a mapping algorithm
Source: Eur J Health Econ. 2021 Jul 10;23(1):47–57. doi: 10.1007/s10198-021-01342-9 (PMC8882092; doi:10.1007/s10198-021-01342-9)
Supplement: Supplementary file 1 — Supplementary file1 (XLSX 16 KB) [file 10198_2021_1342_MOESM1_ESM.xlsx]

## Sheet: Models'_results
Variables/Models	Model A Coefficient (se)	Model B Coefficient (se)	Model C Coefficient (se)	Model D Coefficient (se)	Model E Coefficient (se)		Model F Coefficient (se)		Model G Coefficient (se)		Model H Coefficient (se)		Model I Coefficient (se)			Model J Coefficient (se)
	Mixed-effects linear regression	Mixed-effects linear regression	Mixed-effects Tobit	Mixed-effects Tobit	First part (mixed-effects logit)	Second part (mixed-effects linear regression)	First part (mixed-effects logit)	Second part (mixed-effects linear regression)	First component ALDVMM	Second component ALDVMM	First component ALDVMM	Second component ALDVMM	First component BETAMIX	Second component BETAMIX	Inflation part BETAMIX	First component BETAMIX	Second component BETAMIX	Inflation part BETAMIX
constant	-2.032356* (0.508)	-0.1056561 (0.353)	-1.761388 (0.624)	0.4457074 (0.395)	5.224589* (1.584)	-2.574971* ( 0.640)	3.023357 (1.835)	1.813563* (0.114)	1.499366* (0.265)	-2.659115* (1.546)	0.9307078* (0.058)	3.2687* (0.432)	5.475899 (3.335)	-6.928223 (4.799)	-1.388275 (8.323)	3.30675* (0.519)	8.017417 (1.114)	1.22815 (1.344)
HIT-6 score	0.1070928* (0.017)		0.102002* (0.020)		-0.140823* (0.025)	0.1248661* (0.021)			-0.0185268* (0.009)	0.1456702* (0.050)			-0.0790668 (0.113)	0.3570056* (0.157)	0.0714852 (0.282)
HIT-6 score2	-0.000999 * (0.000)		-0.0009852* (0.000)			-0.001148* (0.000)			0.0001357 (0.000)	-0.0014768* (0.000)			0.0005022 (0.001)	-0.0036188* (0,0013)	-0.0013967 (0.002)
HIT-6 Q 1		-0.0148366* (0.007)		-0.0172556 (0.009)			0.0673866 (0.145)	-0.0236974* (0.009)			0.0030365 (0.004)	-0.0334504 (0.025)				-0.0132874 (0.033)	-0.1661235* (0.070)	0.068126 (0.100)
HIT-6 Q 2		0.167881* (0.064)		0.2605684* (0.075)			-0.2051952 (0.149)	-0.0222395* (0.009)			0.0070715 (0.005)	-0.0980101* (0.030)				0.0476499 (0.040)	-0.190892* (0.074)	-0.0230083 (0.121)
HIT-6 Q 3		-0.0094714 (0.005)		-0.0111145 (0.007)			0.0504612 (0.103)	-0.0117587 (0.007)			0.0013986 (0.004)	0.0094309 (0.019)				0.0093501 (0.024)	-0.0097105 (0.053)	0.052746 (0.082)
HIT-6 Q 4		-0.0257461* (0.007)		-0.0260958* (0.008)			-0.1815313 (0.131)	-0.0210558* (0.008)			0.004141 (0.005)	-0.0928895* (0.020)				0.0225154 (0.034)	-0.1794366* (0.044)	-0.1530098 (0.115)
HIT-6 Q 5		-0.0151004* (0.006)		-0.0213818* (0.007)			-0.3495347 (0.105)	-0.007322 (0.007)			-0.009932* (0.004)	-0.0590186* (0.022)				-0.0225671 (0.030	-0.0844827 (0.058)	-0.3209346* (0.090)
HIT-6 Q 6		0.1626453* (0.045)		-0.0160234 (0.009)			-0.0454039 (0.139)	-0.0198417* (0.009)			-0.0115898* (0.006)	0.0102761 (0.027)				-0.1270231* (0.036)	-0.0482731 (0.064)	-0.0079058 (0.120)
HIT-6 Q 22		-0.0088904* (0.003)		-0.0134887* (0.003)
HIT-6 Q 62		-0.0087056* (0.002)
Episodic Migraine	0.1259608* (0.018)	0.1244382* (0.019)	0.1417702* (0.021)	0.139873* (0.022)	0.9506158* (0.348)	0.1242144* (0.019)	0.8371034* (0.340)	0.1277234* (0.020)	0.046861* (0.010)	0.1739937* (0.044)	0.039209* (0.010)	0.1755649* (0.047)	0.3299574* (0.071)	0.5198182* (0.000)	0.7926965* (0.253)	0.3197134* (0.068)	0.5393082* (0.135)	0.7097593* (0.251)
Age	0.0001679 (0.001)	0.0001276 (0.001)	0.000475 (0.001)	0.0005852 (0.001)	0.0140298 (0.013)	0.0000416 (0.001)	0.0173558 (0.013)	0.0000649 (0.001)	-0.0000646 (0.000)	0.0014309 (0.002)	-0.0000427 (0.000)	0.0028812 (0.002)	-0.0017874 (0.003)	0.000558 (0.005)	0.0086992 (0.008)	-0.0015149 (0.003)	0.0030271 (0.005)	0.0110974 (0.009)
Sex (Male)	-0.005944 (0.026)	-0.007245 (0.026)	-0.0089028 (0.030)	-0.0046701 (0.031)	0.1142999 (0.440)	-0.0293303 (0.028)	0.1083707 (0.428)	-0.0240276 (0.030)	0.0006473 (0.013)	-0.0508609 (0.071)	0.0076018 (0.013)	-0.0428114 (0.073)	-0.0100976 (0.095	-0.2155143 (0.182)	-0.0938412 (0.344)	0.0076263 (0.093	-0.1757278 (0.176)	-0.0415718 (0.346)
Model performance
Rho	0.4854607	0.4839738	0.4812589	0.4812764	0.5056385	0.4495027	0.4779809	0.4758764	n.a.		n.a.		n.a.			n.a.
AIC	-591.3347	-561.2628	69.70993	95.78546	868.642	-412.8551	869.0088	-362.0699	-305.5694		-313.818		-1042.704			-1046.726
BIC	-551.9931	-492.4149	109.0516	159.7156	898.1482	-375.2198	923.1036	-305.617	-231.8038		-200.7108		-939.4319			-884.4414
Cross validation results
RMSE	0.1970	0.2002	0.1991	0.2046	0.1212		0.1244		0.1992		0.2023		0.1991			0.2018
MAE	0.1380	0.1411	0.1366	0.1431	0.1355		0.1424		0.1345		0.1368		0.1347			0.1362
Pseudo R2	0.2778	0.2558	0.2754	0.2394	0.2843		0.2338		0.2882		0.2593		0.2939			0.2705
AIC, Akaike information criteria; ALDVMM, Adjusted limited dependent variable mixture; BETAMIX, Beta Mixture Model (with inflation); BIC, Bayesian information criteria; MAE, mean absolute error; n.a., not applicable; Q, question; RMSE, root mean square error; Se, standard error.
* - Significant at 0.05
